# Supplementary material for: Molecular Biomarkers for Timely and Personalized Prediction of Maternal-Fetal Health Risk
Source: Biomolecules. 2025 Feb 20;15(3):312. doi: 10.3390/biom15030312 (PMC11940122; doi:10.3390/biom15030312)
Supplement: Supplementary file 1 [file biomolecules-15-00312-s001.zip]

Archive with 1 entries (1 files):
- biomolecules-3354721-supplementary.pdf
